# Supplementary material for: Clinical Outcomes of Cervical Adenocarcinoma In Situ According to Conservative or Demolitive Treatment: A Systematic Review and Meta-Analysis
Source: Cancers (Basel). 2025 May 30;17(11):1839. doi: 10.3390/cancers17111839 (PMC12153624; doi:10.3390/cancers17111839)
Supplement: Supplementary file 1 [file cancers-17-01839-s001.zip]

Archive with 6 entries (6 files):
- Revision Supplementary File S1.pdf
- Revision Supplementary File S2.pdf
- Revision Supplementary File S3.pdf
- Revision Supplementary File S4.pdf
- Revision Supplementary File S5.pdf
- Revision Supplementary File S6.pdf
